# Supplementary material for: Influence of Cocatalysts (Ni, Co, and Cu) and Synthesis Method on the Photocatalytic Activity of Exfoliated Graphitic Carbon Nitride for Hydrogen Production
Source: Nanomaterials (Basel). 2022 Nov 14;12(22):4006. doi: 10.3390/nano12224006 (PMC9697847; doi:10.3390/nano12224006)
Supplement: Supplementary file 1 [file nanomaterials-12-04006-s001.zip]

Archive with 1 entries (1 files):
- nanomaterials-1839169-supplementary.pdf
